# Supplementary material for: SoxB1-mediated chromatin remodeling promotes sensory neuron differentiation in planarians
Source: Genetics. 2026 Jan 8;232(3):iyag002. doi: 10.1093/genetics/iyag002 (PMC13017442; doi:10.1093/genetics/iyag002)
Supplement: iyag002_Supplementary_Data [file iyag002_supplementary_data.zip]

Archive with 17 entries (17 files):
- Supplemental_Figure_10_GENETICS-2025-308887.tif
- Supplemental_Figure_1_GENETICS-2025-308887.tif
- Supplemental_Figure_2_GENETICS-2025-308887.tif
- Supplemental_Figure_3_GENETICS-2025-308887.tif
- Supplemental_Figure_4_GENETICS-2025-308887.tif
- Supplemental_Figure_5_GENETICS-2025-308887.tif
- Supplemental_Figure_6_GENETICS-2025-308887.tif
- Supplemental_Figure_7_GENETICS-2025-308887.tif
- Supplemental_Figure_8_GENETICS-2025-308887.tif
- Supplemental_Figure_9_GENETICS-2025-308887.tif
- Supplemental_Material_Legends_GENETICS-2025-308887.docx
- Supplemental_Table_1_GENETICS-2025-308887.xlsx
- Supplemental_Table_2_GENETICS-2025-308887.xlsx
- Supplemental_Table_3_GENETICS-2025-308887.xlsx
- Supplemental_Table_4_GENETICS-2025-308887.xlsx
- Supplemental_Table_5_GENETICS-2025-308887.xlsx
- Supplemental_Table_6_GENETICS-2025-308887.xlsx
