# Supplementary material for: SoxB1-mediated chromatin remodeling promotes sensory neuron differentiation in planarians
Source: Genetics. 2026 Jan 8;232(3):iyag002. doi: 10.1093/genetics/iyag002 (PMC13017442; doi:10.1093/genetics/iyag002)
Supplement: iyag002_Supplementary_Data [file iyag002_supplementary_data.zip › Supplemental_Table_6_GENETICS-2025-308887.xlsx]

## Sheet: Primers
Gene	Forward primer sequence	Reverse primer sequence
castor (dd_smed_v6_6778)	CATTACCATCCCGCAAAGTTGGAGTCGGGAATAGA	CCAATTCTACCCGTGACCGGTTGATAATGGAAGAG
foxj1-5 (dd_smed_v6_13009)	CATTACCATCCCGTCGGAAGCGGACAATGAATAAA	CCAATTCTACCCGGGTACACGGAACAGCAGTAATC
foxn(p) (dd_smed_v6_12170)	CATTACCATCCCGGAACATCAGCACGTCAAGTTTAG	CCAATTCTACCCGGAGACTCATGGAAGTGGAGTTT
mecom (dd_smed_v6_22685)	CATTACCATCCCGAACAGTGAAGCTGGCCTAAA	CCAATTCTACCCGGATTAGCGCGTTGTCCAAATC
kcnka (dd_smed_v6_19825)	CATTACCATCCCGCAGGGTACAACGCCACTATTT	CCAATTCTACCCGAACTCCCAGTGTTCGACTTTAC
cux1 (dd_smed_v6_13843)	CATTACCATCCCGTGGCAATGGCATCCACTAATA	CCAATTCTACCCGTTTCTCCAATCACTCACCACC
dd_smed_v6_16870	CATTACCATCCCGCGCATTATTTGTCGCGGAAG	CCAATTCTACCCGGAGGCAATAGGTAGTGGTCTTG
dd_smed_v6_17839	CATTACCATCCCGGGCGAGAACCTTTACTGGATAA	CCAATTCTACCCGCGCATGCCAGAAACAAAGTAG
dd_smed_v6_10173	CATTACCATCCCGCAGTGCAAAGGCAAAGAATCA	CCAATTCTACCCGATGCTGAATTTGATCGCATGTT
scl25a-21 (dd_smed_v6_13134)	CATTACCATCCCGGGCATACTGACGACGTTGATTA	CCAATTCTACCCGGCCTTTCCACAAACTGTGAAC
ptprs (dd_smed_v6_16093)	CATTACCATCCCGGATGAGCGAAACGGAAGAATAGA	CCAATTCTACCCGGGCGTGTCTAGGTCAACTAATG
dd_smed_v6_45275	CATTACCATCCCGCGATTCCATTCTGGGAGATGAC	CCAATTCTACCCGTGTCCTGGTGAGTGAGAAGA
dd_smed_v6_26266	CATTACCATCCCGAAACTGACGAACTGAAACAGC	CCAATTCTACCCGACTCTTTGCTCCCTCAATAGTT
dd_smed_v6_19428	CATTACCATCCCGAATCGTCCGGAGTTCGATTAAA	CCAATTCTACCCGTTCGGTTGCTTTCGTTTGTATG
dnai1(dd_smed_v6_59373)	CATTACCATCCCGCTATGAAGACCCTGCTGATGAA	CCAATTCTACCCGGAACCGGGCTCTTGGTAAATA
dd_smed_v6_7770	CATTACCATCCCGAGCCGAAGGAAAGCAGATAC	CCAATTCTACCCGGGAGGAAGAATGGAATGGGAATA
ftcd(dd_smed_v6_7815)	CATTACCATCCCGCTCAAGTCCCACCAACAATAGA	CCAATTCTACCCGGAGCAGCAACAGCTTGAATAAA
hexb(dd_smed_v6_12408)	CATTACCATCCCGCTCCCAATATTCCGGCTTCTATT	CCAATTCTACCCGTTTATGGACGTGGAACGAAGACCCAATTCTACCCG
dd_smed_v6_2708	CATTACCATCCCGCGGCTCAAATATAAATTCGGCTTTC	CCAATCTCCCGGGACCATGTGGACTCCATATA

## Sheet: eblock_presynthesized_gene_seq
Gene	Presynthesized gene sequence
nompc(dd_smed_v6_21003)	CATTACCATCCCGATGGTGCAAACTTTGAGCTTCATGCCAATGCCAATTTTAATTCCAGAATTAATTTACATTCGTAACCAACTTTTATCTTATGCAACATTCATGTGTGCAATAGTGACATTGGACTTTTTGTCCATTCATCATTTATTCGGTCCCTGGACGATTATCATTCGAGATTTGATGACAGATTTATTCAAATTTGTCGTTATTTTAGCGATCTTTTTACTTTCGTTTGCATGCATTCTTGTAGCGGCCTTTCAGCCTATTCTATCGGGTGATTATAGTAATGTTCCGGGTGTTTTGAGTAAAGTTGTCTTTCTTTATTTTGCTCTTTTTGGTCAAGCCACTCCGGTAGATTTACCCGATCCAGGCCTTACTCCAGGATATGCTGTATATTT…
stumble (dd_smed_v6_12811)	CATTACCATCCCGCAGTCAATAAATTAATCGATAATAAACATTATTTATTTTCTCTGCAAATTCATTTCAGTGCTAATTTGATGGCTCACCAGGATTTTCTTGCTCCGTCAAACATGAATGAATCGAAACTTTCCGGTTTAAAAGTAGAGAATAACATTCCATCTCGGAGAACGTCAGTAATGTCGAATGCCAGTCGAATGTCAATGGACAGCGGAGACAGATATGGCTCGATTTCTCTTGGAAATAATATGGGTAATGACATCCCGATTATGCAGGAAGAGTTAGCTCCATTACCTGAAATTAACAGCAACAAAGACACAAAAACCTATTTTCAGACTATGATTCCTATCTTACCTCTCTACCTTTCGATTCCATGCCTTGTATTAAACATATTCCTG…
ms3_10138(dd_smed_v6_18321)	CATTACCATCCCGCTACCGGATTTATTTTTTAGAAATGGCAAGGAGGGATTTATGTATAAAATGACAATGCCTAACTTTCTAATACGCCTGAAGTCGGACGGAGAAATATTATACAGTCAAAAAATAACCATGAGATTTTCTTGTCAAATGCATCTGAGCAATTTTCCTATGGACAGTCAACAATGCGAAATAAATATCGGCAGCTATGGATATACTATGGATGATTTGAGGTTTCAATGGAAAACCAACGAATCTGTAACTCAGTCTAAGGATATTCAAATTTCAGAATTTTACACGCCAGTAGAAGTTTTAACTATGGATTGCAACCTGAACTCAAAGACAAGTACTGGAACCTATTCATGCTTGAAACTTCTATTTACATTGAAAAGACAGTTGAG…
dd_smed_v6_11972	CATTACCATCCCGATGATTAAGATCCAATATTTCAGAAATGAAAAAGTTATCACCGCAGATCCATCGAATGATCCATTTTTCTATGTTGTTAAATCTGGGACCGTTGCAGTTACCCGGAAGCAAGGAGTTTATGACACTGACTTGTCTCACCTATGGAACTCAAATAGCGTGTACAGTTTAGGGTGCAAAAGAGAAGGAAGTCACGCATCAAAAATGATACAAATAAATGATCGGCAAGTTACACTCAACGAATCAAAAATAAATGAAAATATTTCCGAAATAAATCAAGAGTTGGAAGAAGAATCTTCTATTTGTCACAAATCAAATCAAATAAAACCACACACATCAAACGGGCCCCGGATAAATCGCAATTTTGATCAGGAAACGTTGATTAATGA…

## Sheet: ATAC_SeqPrimers
Primer name	Sequence
Ad1_noMX	AATGATACGGCGACCACCGAGATCTACACTCGTCGGCAGCGTCAGATGTG
Ad2.1_TAAGGCGA	CAAGCAGAAGACGGCATACGAGATTCGCCTTAGTCTCGTGGGCTCGGAGATGT
Ad2.10_CGAGGCTG	CAAGCAGAAGACGGCATACGAGATCAGCCTCGGTCTCGTGGGCTCGGAGATGT
Ad2.11_AAGAGGCA	CAAGCAGAAGACGGCATACGAGATTGCCTCTTGTCTCGTGGGCTCGGAGATGT
Ad2.12_GTAGAGGA	CAAGCAGAAGACGGCATAGCAGATTCCTCTACGTCTCGTGGGCTCGGAGATGT
